# Supplementary material for: Investigation of Underlying Association between Anthropometric and Cardiorespiratory Fitness Markers among Overweight and Obese Adolescents in Canada
Source: Int J Environ Res Public Health. 2024 Mar 28;21(4):408. doi: 10.3390/ijerph21040408 (PMC11049930; doi:10.3390/ijerph21040408)
Supplement: Supplementary file 1 [file ijerph-21-00408-s001.zip]

Archive with 1 entries (1 files):
- ijerph-2922999-supplementary.xlsx
