# Supplementary material for: Investigation of Underlying Association between Anthropometric and Cardiorespiratory Fitness Markers among Overweight and Obese Adolescents in Canada
Source: Int J Environ Res Public Health. 2024 Mar 28;21(4):408. doi: 10.3390/ijerph21040408 (PMC11049930; doi:10.3390/ijerph21040408)
Supplement: Supplementary file 1 [file ijerph-21-00408-s001.zip › ijerph-2922999-supplementary.xlsx]

## Sheet: Risk Factors
‼ Caution ‼ This file requires Excel 2019 or a later version.
Fill in the blue boxes, paying particular attention to the unit of measurement. For more information on the allowed values and how to input them, please hover over the variable's box with your mouse cursor to get additional details. Once you have entered your value, press the "Enter" key to validate your information.
Gender	Age	Body Height		Body Mass	Waist circumference		VO2max	Stage
(1 = male or 2 = female)	(years)	(cm)		(kg)	(cm) National Institutes of Health		(ml/kg/min)	of 20-m shuttle run test
1	12	150.1		40.1	60		59.5	10
Body Mass Index		Body Surface Area		Waist circumference	Waist-to-height ratio		VO2max	Stage of 20-m shuttle run test
(kg/m2)		(m2)		(cm)	(cm)		(ml/kg/min)	(# stage)
BMI = BM (kg) / BH2 (m)		√ (BH(cm) x BM (kg)) / 3600			WCHtR = WC (cm) / BH (cm)
17.7985		1.29304		60	0.399734		59.5	10
Percentile (BMI)		Percentile (BSA)		Percentile (WC)	Percentile (WCHtR)		Percentile (VO2max)	Percentile (stage)
#NAME?		17		11	19		99	98
Risk factor (BMI)		Risk factor (BSA)		Risk factor (WC)	Risk factor (WCHtR)		Risk factor (VO2max)	Risk factor (stage)
#NAME?		Low-risk zone		Low-risk zone	Low-risk zone		Low-risk zone	Low-risk zone
							Low-risk zone	Low-risk zone
#NAME?		Low-risk zone		Low-risk zone	Low-risk zone		Low-risk zone
Global risk factor
‼ Caution ‼ If you provide both a VO2max value (in cell F6) and a threshold value (in cell G6), then the overall risk will be calculated based solely on the threshold value.
					1
					2
					3
					4
					5
					6
					7
					8
					9
					10
					11
					12
					13
					14
					15
					16
					17
					18
Here's an alternative version to use if needed: Copy and paste the following table into the patient's personal file, including the evaluation date. Repeat this process for subsequent evaluations to track the patient's progress based on the evaluation dates.
Name
Date d'évaluation		2024-03-21
Score BMI		17.7985
Percentile BMI		#NAME?
Risk BMI		#NAME?
Score BSA		1.29304
Percentile BSA		17
Risk BSA		Low-risk zone
Score WC		60
Percentile WC		11
Risk WC		Low-risk zone
Score WCHtR		0.399734
Percentile WCHtR		19
Risk WCHtR		Low-risk zone
Score VO2max		59.5
Percentile VO2max		99
Risk VO2max		Low-risk zone
Score stage		10
Percentile stage		98
Risk stage		Low-risk zone
Global-risk

## Sheet: Feuil2
				IMC
Sexe	Age	Mediane	L	S	USL
1	12	20.6	-1.81	0.203	-0.552486	0	14.6439	15.099	15.41	15.6558	15.8647	16.0483	16.2145	16.368	16.51	16.6439	16.7716	16.8949	17.0135	17.1269	17.2374	17.3448	17.4488	17.5519	17.6514	17.7497	17.8495	17.9453	18.0396	18.1354	18.2296	18.3222	18.4131	18.5053	18.5675	18.6904	18.7801	18.871	18.9631	19.0566	19.1479	19.2405	19.3308	19.4259	19.5187	19.6128	19.7044	19.8011	19.899
						1	1	2	3	4	5	6	7	8	9	10	11	12	13	14	15	16	17	18	19	20	21	22	23	24	25	26	27	28	29	30	31	32	33	34	35	36	37	38	39	40	41	42	43
1	13	20.7	-1.12	0.191	-0.892857	0	14.4335	14.9534	15.1573	15.5814	15.6617	16.0184	16.2019	16.3708	16.5262	16.5112	16.8109	16.9443	17.072	17.1938	17.312	17.4265	17.5371	17.6463	17.7512	17.6821	17.9593	18.0593	18.1576	18.257	18.1772	18.45	18.5434	18.6379	18.7014	18.6447	18.9176	19.0096	19.1025	19.1963	19.2878	19.3801	19.47	19.5642	19.6558	19.5576	19.8383	19.9327	20.0281
						1	1	2	3	4	5	6	7	8	9	10	11	12	13	14	15	16	17	18	19	20	21	22	23	24	25	26	27	28	29	30	31	32	33	34	35	36	37	38	39	40	41	42	43
1	14	21	-1.71	0.184	-0.584795	0	15.2314	15.6895	16.0011	16.2465	16.4544	16.6367	16.8012	16.9529	17.0929	17.2248	17.3502	17.4711	17.5872	17.698	17.8059	17.9105	18.0116	18.1118	18.2082	18.3034	18.3999	18.4924	18.5833	18.6755	18.7661	18.8549	18.9421	19.0303	19.0897	19.207	19.2925	19.379	19.4666	19.5552	19.6417	19.7293	19.8146	19.9043	19.9917	20.0801	20.1662	20.2567	20.3484
						1	1	2	3	4	5	6	7	8	9	10	11	12	13	14	15	16	17	18	19	20	21	22	23	24	25	26	27	28	29	30	31	32	33	34	35	36	37	38	39	40	41	42	43
1	15	21.5	-1.02	0.187	-0.980392	0	15.0003	15.5483	15.9184	16.2084	16.453	16.6665	16.8586	17.0351	17.1974	17.3499	17.4945	17.6334	17.7664	17.8931	18.0161	18.135	18.2498	18.3631	18.4719	18.579	18.6874	18.791	18.8926	18.9954	19.0961	19.1947	19.2911	19.3885	19.454	19.5829	19.6766	19.7712	19.8667	19.9631	20.057	20.1518	20.2439	20.3405	20.4344	20.5292	20.6212	20.7177	20.8152
						1	1	2	3	4	5	6	7	8	9	10	11	12	13	14	15	16	17	18	19	20	21	22	23	24	25	26	27	28	29	30	31	32	33	34	35	36	37	38	39	40	41	42	43
1	16	22.5	-1.85	0.196	-0.540541	0	16.166	16.6537	16.9866	17.2496	17.4729	17.6691	17.8465	18.0104	18.1619	18.3048	18.4409	18.5723	18.6986	18.8194	18.9371	19.0514	19.1621	19.2718	19.3775	19.4821	19.5882	19.6899	19.7902	19.8919	19.9919	20.0902	20.1867	20.2844	20.3504	20.4807	20.5758	20.6722	20.7698	20.8688	20.9655	21.0635	21.1591	21.2598	21.3579	21.4574	21.5544	21.6565	21.76
						1	1	2	3	4	5	6	7	8	9	10	11	12	13	14	15	16	17	18	19	20	21	22	23	24	25	26	27	28	29	30	31	32	33	34	35	36	37	38	39	40	41	42	43
1	17	23.2	-2.19	0.187	-0.456621	0	17.0919	17.5566	17.874	18.125	18.3381	18.5255	18.6952	18.852	18.9969	19.1338	19.2642	19.3902	19.5114	19.6273	19.7403	19.8501	19.9566	20.0621	20.1639	20.2645	20.3668	20.4649	20.5616	20.6597	20.7563	20.8513	20.9446	21.0392	21.103	21.2293	21.3214	21.4149	21.5096	21.6057	21.6997	21.795	21.8881	21.986	22.0817	22.1788	22.2734	22.3731	22.4743
						1	1	2	3	4	5	6	7	8	9	10	11	12	13	14	15	16	17	18	19	20	21	22	23	24	25	26	27	28	29	30	31	32	33	34	35	36	37	38	39	40	41	42	43
2	12	20.3	-1.51	0.207	-0.662252	0	14.1365	14.6171	14.9449	15.2037	15.4232	15.6159	15.7902	15.951	16.0996	16.2396	16.373	16.5016	16.6252	16.7433	16.8583	16.9699	17.078	17.185	17.2882	17.39	17.4934	17.5924	17.6899	17.7887	17.8859	17.9814	18.075	18.1698	18.2337	18.3599	18.452	18.5451	18.6395	18.7351	18.8284	18.923	19.0151	19.112	19.2065	19.3022	19.3953	19.4934	19.5927
						1	1	2	3	4	5	6	7	8	9	10	11	12	13	14	15	16	17	18	19	20	21	22	23	24	25	26	27	28	29	30	31	32	33	34	35	36	37	38	39	40	41	42	43
2	13	20.9	-1.26	0.194	-0.793651	0	14.6213	15.1326	15.4795	15.7523	15.9828	16.1847	16.3667	16.5343	16.6887	16.834	16.972	17.1049	17.2323	17.3539	17.4719	17.5864	17.697	17.8063	17.9114	18.0151	18.1201	18.2206	18.3193	18.4193	18.5174	18.6136	18.7077	18.803	18.8671	18.9935	19.0854	19.1784	19.2724	19.3675	19.4601	19.5538	19.645	19.7407	19.8338	19.928	20.0195	20.1156	20.2129
						1	1	2	3	4	5	6	7	8	9	10	11	12	13	14	15	16	17	18	19	20	21	22	23	24	25	26	27	28	29	30	31	32	33	34	35	36	37	38	39	40	41	42	43
2	14	22.6	-1.54	0.209	-0.649351	0	15.7221	16.2553	16.6192	16.9066	17.1506	17.3648	17.5586	17.7376	17.9029	18.0588	18.2073	18.3505	18.4882	18.6198	18.748	18.8725	18.993	19.1124	19.2274	19.3411	19.4564	19.567	19.6758	19.7863	19.8948	20.0015	20.1061	20.2121	20.2835	20.4247	20.5277	20.6319	20.7375	20.8445	20.9491	21.0549	21.1581	21.2667	21.3726	21.4799	21.5843	21.6943	21.8057
						1	1	2	3	4	5	6	7	8	9	10	11	12	13	14	15	16	17	18	19	20	21	22	23	24	25	26	27	28	29	30	31	32	33	34	35	36	37	38	39	40	41	42	43
2	15	22	-1.32	0.154	-0.757576	0	16.4072	16.8898	17.2143	17.4679	17.6811	17.867	18.034	18.1871	18.3278	18.4598	18.5848	18.7048	18.8195	18.9288	19.0346	19.1369	19.2356	19.3329	19.4263	19.5182	19.6111	19.6998	19.7868	19.8747	19.9607	20.045	20.1273	20.2103	20.2662	20.3761	20.4558	20.5363	20.6176	20.6995	20.7793	20.8598	20.938	21.0199	21.0995	21.1798	21.2577	21.3394	21.4219
						1	1	2	3	4	5	6	7	8	9	10	11	12	13	14	15	16	17	18	19	20	21	22	23	24	25	26	27	28	29	30	31	32	33	34	35	36	37	38	39	40	41	42	43
2	16	22	-2	0.18	-0.5	0	16.2303	16.6808	16.9877	17.2298	17.4351	17.6152	17.778	17.9283	18.0671	18.1979	18.3224	18.4425	18.5579	18.6682	18.7756	18.8798	18.9808	19.0807	19.177	19.2722	19.3687	19.4613	19.5524	19.6447	19.7356	19.8248	19.9123	20.001	20.0608	20.1789	20.265	20.3522	20.4406	20.5301	20.6176	20.7061	20.7925	20.8834	20.972	21.0617	21.1492	21.2412	21.3345
						1	1	2	3	4	5	6	7	8	9	10	11	12	13	14	15	16	17	18	19	20	21	22	23	24	25	26	27	28	29	30	31	32	33	34	35	36	37	38	39	40	41	42	43
2	17	23.9	-2.27	0.178	-0.440529	0	17.8496	18.3142	18.6311	18.8814	19.0939	19.2806	19.4495	19.6055	19.7497	19.8857	20.0154	20.1405	20.2608	20.3758	20.4879	20.5969	20.7024	20.8069	20.9078	21.0075	21.1087	21.2058	21.3014	21.3985	21.494	21.5879	21.6801	21.7735	21.8365	21.9612	22.0521	22.1443	22.2378	22.3325	22.4252	22.5191	22.6107	22.7072	22.8014	22.8969	22.9899	23.088	23.1875
						1	1	2	3	4	5	6	7	8	9	10	11	12	13	14	15	16	17	18	19	20	21	22	23	24	25	26	27	28	29	30	31	32	33	34	35	36	37	38	39	40	41	42	43
				WC
Sexe	Age	Mediane	L	S	USL
1	12	72.8	1.02	0.145	0.980392	0	48.1521	51.0455	52.884	54.2647	55.39	56.3451	57.1832	57.9362	58.6148	59.2403	59.8232	60.3742	60.8933	61.3806	61.8466	62.2914	62.7149	63.1278	63.5195	63.9005	64.2815	64.6413	64.9904	65.3395	65.6781	66.0059	66.3232	66.6405	66.852	67.2643	67.5604	67.8564	68.1523	68.4483	68.7336	69.019	69.2937	69.579	69.8537	70.1283	70.3924	70.6671	70.9417
						1	1	2	3	4	5	6	7	8	9	10	11	12	13	14	15	16	17	18	19	20	21	22	23	24	25	26	27	28	29	30	31	32	33	34	35	36	37	38	39	40	41	42	43
1	13	73.3	1.04	0.141	0.961538	0	49.0797	51.9331	53.7447	55.1044	56.212	57.1518	57.9762	58.7168	59.384	59.9988	60.5717	61.1131	61.6232	62.1019	62.5596	62.9963	63.4122	63.8176	64.2021	64.5761	64.95	65.3031	65.6457	65.9882	66.3203	66.6419	66.9532	67.2643	67.4717	67.8761	68.1663	68.4565	68.7467	69.0368	69.3165	69.5962	69.8654	70.145	70.4141	70.6833	70.942	71.2111	71.4801
						1	1	2	3	4	5	6	7	8	9	10	11	12	13	14	15	16	17	18	19	20	21	22	23	24	25	26	27	28	29	30	31	32	33	34	35	36	37	38	39	40	41	42	43
1	14	75.8	0.98	0.139	1.02041	0	51.3818	54.227	56.0382	57.4	58.5109	59.4544	60.2828	61.0275	61.699	62.3182	62.8954	63.4413	63.9558	64.4389	64.901	65.3422	65.7624	66.1722	66.561	66.9393	67.3177	67.6751	68.022	68.369	68.7055	69.0315	69.347	69.6625	69.8729	70.2831	70.5777	70.8723	71.167	71.4616	71.7458	72.0299	72.3036	72.5878	72.8616	73.1353	73.3985	73.6723	73.9461
						1	1	2	3	4	5	6	7	8	9	10	11	12	13	14	15	16	17	18	19	20	21	22	23	24	25	26	27	28	29	30	31	32	33	34	35	36	37	38	39	40	41	42	43
1	15	78.3	0.99	0.134	1.0101	0	53.9378	56.7818	58.5914	59.9516	61.0609	62.0029	62.8299	63.5733	64.2434	64.8613	65.4373	65.9819	66.4952	66.977	67.438	67.878	68.2971	68.7058	69.0935	69.4707	69.848	70.2044	70.5502	70.8961	71.2315	71.5565	71.871	72.1855	72.3952	72.8041	73.0976	73.3912	73.6848	73.9784	74.2616	74.5447	74.8174	75.1005	75.3732	75.6459	75.9081	76.1809	76.4536
						1	1	2	3	4	5	6	7	8	9	10	11	12	13	14	15	16	17	18	19	20	21	22	23	24	25	26	27	28	29	30	31	32	33	34	35	36	37	38	39	40	41	42	43
1	16	79.2	1.01	0.132	0.990099	0	54.8411	57.6944	59.5085	60.8713	61.9823	62.9254	63.7532	64.497	65.1674	65.7854	66.3614	66.906	67.4191	67.9008	68.3615	68.8012	69.2199	69.6282	70.0155	70.3923	70.7691	71.1249	71.4703	71.8156	72.1505	72.4749	72.7888	73.1027	73.3119	73.72	74.0129	74.3058	74.5987	74.8916	75.174	75.4564	75.7284	76.0108	76.2827	76.5546	76.816	77.0879	77.3598
						1	1	2	3	4	5	6	7	8	9	10	11	12	13	14	15	16	17	18	19	20	21	22	23	24	25	26	27	28	29	30	31	32	33	34	35	36	37	38	39	40	41	42	43
1	17	82.2	0.98	0.131	1.02041	0	57.2383	60.1476	61.9994	63.3917	64.5274	65.492	66.339	67.1003	67.7868	68.4197	69.0098	69.5679	70.0938	70.5876	71.06	71.511	71.9405	72.3594	72.7568	73.1435	73.5303	73.8956	74.2503	74.6049	74.9488	75.282	75.6045	75.9271	76.1421	76.5614	76.8625	77.1636	77.4648	77.7659	78.0564	78.3468	78.6265	78.917	79.1968	79.4766	79.7456	80.0254	80.3052
						1	1	2	3	4	5	6	7	8	9	10	11	12	13	14	15	16	17	18	19	20	21	22	23	24	25	26	27	28	29	30	31	32	33	34	35	36	37	38	39	40	41	42	43
2	12	72.9	0.5	0.137	2	0	51.5202	53.8292	55.3242	56.461	57.3965	58.1969	58.904	59.5431	60.1222	60.6585	61.1606	61.6372	62.088	62.5127	62.9203	63.3106	63.6834	64.048	64.3948	64.7332	65.0725	65.3937	65.7062	66.0195	66.324	66.6196	66.9063	67.1937	67.3856	67.7606	68.0305	68.3009	68.5718	68.8433	69.1056	69.3684	69.6219	69.8857	70.1402	70.3951	70.6407	70.8965	71.1528
						1	1	2	3	4	5	6	7	8	9	10	11	12	13	14	15	16	17	18	19	20	21	22	23	24	25	26	27	28	29	30	31	32	33	34	35	36	37	38	39	40	41	42	43
2	13	74.2	0.48	0.136	2.08333	0	52.6499	54.9723	56.4765	57.6208	58.5626	59.3685	60.0806	60.7244	61.3078	61.8481	62.3541	62.8344	63.2888	63.7169	64.1278	64.5213	64.8972	65.2648	65.6146	65.9558	66.298	66.622	66.9372	67.2532	67.5604	67.8587	68.148	68.438	68.6316	69.0101	69.2825	69.5554	69.8289	70.1029	70.3677	70.6331	70.889	71.1554	71.4123	71.6698	71.9177	72.1761	72.435
						1	1	2	3	4	5	6	7	8	9	10	11	12	13	14	15	16	17	18	19	20	21	22	23	24	25	26	27	28	29	30	31	32	33	34	35	36	37	38	39	40	41	42	43
2	14	74.3	0.37	0.133	2.7027	0	53.494	55.7075	57.145	58.2403	59.1432	59.9167	60.6008	61.2199	61.7813	62.3017	62.7893	63.2526	63.691	64.1044	64.5014	64.8817	65.2453	65.601	65.9396	66.2701	66.6016	66.9157	67.2214	67.528	67.8262	68.1158	68.3969	68.6786	68.8669	69.2349	69.4998	69.7655	70.0317	70.2986	70.5566	70.8151	71.0647	71.3244	71.5751	71.8263	72.0684	72.3207	72.5736
						1	1	2	3	4	5	6	7	8	9	10	11	12	13	14	15	16	17	18	19	20	21	22	23	24	25	26	27	28	29	30	31	32	33	34	35	36	37	38	39	40	41	42	43
2	15	75.6	0.61	0.132	1.63934	0	53.8116	56.2093	57.7554	58.928	59.8909	60.7132	61.4386	62.0935	62.686	63.2343	63.747	64.2332	64.6928	65.1253	65.5401	65.937	66.3158	66.686	67.038	67.3811	67.725	68.0503	68.3667	68.6836	68.9915	69.2902	69.5799	69.8699	70.0636	70.4418	70.7138	70.9863	71.2591	71.5323	71.7962	72.0605	72.3153	72.5803	72.8359	73.0917	73.3381	73.5947	73.8516
						1	1	2	3	4	5	6	7	8	9	10	11	12	13	14	15	16	17	18	19	20	21	22	23	24	25	26	27	28	29	30	31	32	33	34	35	36	37	38	39	40	41	42	43
2	16	76.9	0.99	0.129	1.0101	0	53.8645	56.5538	58.265	59.5512	60.6001	61.4908	62.2728	62.9757	63.6094	64.1936	64.7382	65.2532	65.7385	66.1941	66.63	67.046	67.4423	67.8287	68.1953	68.552	68.9087	69.2456	69.5727	69.8997	70.2168	70.5241	70.8214	71.1188	71.3171	71.7037	71.9812	72.2588	72.5364	72.814	73.0817	73.3494	73.6072	73.875	74.1328	74.3906	74.6386	74.8964	75.1543
						1	1	2	3	4	5	6	7	8	9	10	11	12	13	14	15	16	17	18	19	20	21	22	23	24	25	26	27	28	29	30	31	32	33	34	35	36	37	38	39	40	41	42	43
2	17	78.5	1.01	0.127	0.990099	0	55.2726	57.9932	59.7229	61.0223	62.0817	62.981	63.7703	64.4795	65.1188	65.7081	66.2573	66.7766	67.2659	67.7252	68.1645	68.5838	68.9831	69.3724	69.7417	70.101	70.4603	70.7996	71.129	71.4583	71.7776	72.0869	72.3863	72.6856	72.8851	73.2742	73.5535	73.8329	74.1122	74.3915	74.6608	74.9301	75.1894	75.4587	75.718	75.9773	76.2266	76.4859	76.7452
						1	1	2	3	4	5	6	7	8	9	10	11	12	13	14	15	16	17	18	19	20	21	22	23	24	25	26	27	28	29	30	31	32	33	34	35	36	37	38	39	40	41	42	43
Waist-to-height ratio WC (cm) / BH (cm)
Sexe	Age	M	L	S	USL		P1	P2	P3	P4	P5	P6	P7	P8	P9	P10	P11	P12	P13	P14	P15	P16	P17	P18	P19	P20	P21	P22	P23	P24	P25	P26	P27	P28	P29	P30	P31	P32	P33	P34	P35	P36	P37	P38	P39	P40	P41	P42	P43
1	12	0.45	1.01	0.128	0.990099	0	0.315799	0.331518	0.341512	0.34902	0.35514	0.360336	0.364896	0.368994	0.372688	0.376093	0.379266	0.382266	0.385093	0.387747	0.390285	0.392707	0.395015	0.397264	0.399398	0.401474	0.40355	0.40551	0.407413	0.409315	0.41116	0.412948	0.414677	0.416406	0.417559	0.419807	0.421421	0.423035	0.424649	0.426262	0.427818	0.429374	0.430873	0.432429	0.433927	0.435425	0.436865	0.438363	0.439861
						1	1	2	3	4	5	6	7	8	9	10	11	12	13	14	15	16	17	18	19	20	21	22	23	24	25	26	27	28	29	30	31	32	33	34	35	36	37	38	39	40	41	42	43
1	13	0.45	0.25	0.13	4	0	0.328596	0.341346	0.349647	0.355983	0.361213	0.365699	0.369671	0.373268	0.376533	0.379561	0.382401	0.385101	0.387657	0.390069	0.392387	0.394609	0.396733	0.398813	0.400794	0.402728	0.40467	0.406509	0.408301	0.410099	0.411848	0.413547	0.415197	0.416852	0.417957	0.42012	0.421678	0.42324	0.424807	0.426378	0.427897	0.42942	0.43089	0.432421	0.433899	0.435381	0.43681	0.438299	0.439792
						1	1	2	3	4	5	6	7	8	9	10	11	12	13	14	15	16	17	18	19	20	21	22	23	24	25	26	27	28	29	30	31	32	33	34	35	36	37	38	39	40	41	42	43
1	14	0.45	0.21	0.128	4.7619	0	0.330896	0.343367	0.351489	0.357692	0.362814	0.367208	0.371099	0.374624	0.377824	0.380794	0.383578	0.386225	0.388733	0.391099	0.393373	0.395553	0.397638	0.39968	0.401624	0.403523	0.405429	0.407236	0.408995	0.410761	0.412479	0.414148	0.415769	0.417395	0.418482	0.420607	0.422138	0.423674	0.425214	0.426758	0.428252	0.429749	0.431195	0.432701	0.434155	0.435612	0.437018	0.438483	0.439952
						1	1	2	3	4	5	6	7	8	9	10	11	12	13	14	15	16	17	18	19	20	21	22	23	24	25	26	27	28	29	30	31	32	33	34	35	36	37	38	39	40	41	42	43
1	15	0.46	0.7	0.128	1.42857	0	0.329427	0.344011	0.353384	0.360478	0.366293	0.371252	0.375621	0.379562	0.383124	0.386416	0.389494	0.392409	0.395163	0.397753	0.400236	0.40261	0.404875	0.407087	0.409188	0.411236	0.413288	0.415228	0.417113	0.419001	0.420834	0.422613	0.424336	0.426061	0.427212	0.42946	0.431076	0.432694	0.434313	0.435935	0.4375	0.439067	0.440577	0.442147	0.443661	0.445176	0.446634	0.448153	0.449672
						1	1	2	3	4	5	6	7	8	9	10	11	12	13	14	15	16	17	18	19	20	21	22	23	24	25	26	27	28	29	30	31	32	33	34	35	36	37	38	39	40	41	42	43
1	16	0.47	-0.6	0.128	-1.66667	0	0.357381	0.368193	0.375344	0.380866	0.385465	0.38944	0.392983	0.396212	0.399159	0.401907	0.404496	0.406969	0.409321	0.411549	0.413698	0.415766	0.417752	0.419702	0.421566	0.423392	0.425231	0.426979	0.428687	0.430406	0.432084	0.433719	0.435311	0.436912	0.437984	0.440088	0.441609	0.443138	0.444675	0.446221	0.44772	0.449227	0.450685	0.452208	0.453683	0.455165	0.456597	0.458094	0.4596
						1	1	2	3	4	5	6	7	8	9	10	11	12	13	14	15	16	17	18	19	20	21	22	23	24	25	26	27	28	29	30	31	32	33	34	35	36	37	38	39	40	41	42	43
1	17	0.48	1.59	0.146	0.628931	0	0.294554	0.31937	0.334577	0.34574	0.354687	0.36218	0.368683	0.37447	0.379641	0.384372	0.388752	0.392866	0.39672	0.400317	0.403741	0.406993	0.410076	0.413068	0.415896	0.418636	0.421366	0.423934	0.426418	0.428894	0.431287	0.433597	0.435826	0.438048	0.439526	0.4424	0.444456	0.446506	0.448551	0.450591	0.452553	0.454509	0.456388	0.458335	0.460205	0.462071	0.463861	0.465718	0.467571
						1	1	2	3	4	5	6	7	8	9	10	11	12	13	14	15	16	17	18	19	20	21	22	23	24	25	26	27	28	29	30	31	32	33	34	35	36	37	38	39	40	41	42	43
2	12	0.47	0.01	0.125	100	0	0.351271	0.363454	0.371419	0.377518	0.382564	0.386901	0.390748	0.394237	0.397409	0.400356	0.403122	0.405755	0.408252	0.410609	0.412877	0.415053	0.417136	0.419177	0.421122	0.423023	0.424933	0.426745	0.42851	0.430283	0.432009	0.433688	0.435319	0.436955	0.43805	0.440192	0.441736	0.443286	0.444841	0.446402	0.447912	0.449427	0.45089	0.452415	0.453889	0.455367	0.456792	0.45828	0.459772
						1	1	2	3	4	5	6	7	8	9	10	11	12	13	14	15	16	17	18	19	20	21	22	23	24	25	26	27	28	29	30	31	32	33	34	35	36	37	38	39	40	41	42	43
2	13	0.47	-0.31	0.128	-3.226	0	0.353519	0.365027	0.372603	0.378431	0.383273	0.387447	0.391161	0.394538	0.397616	0.40048	0.403175	0.405745	0.408186	0.410495	0.41272	0.414859	0.416909	0.418921	0.420841	0.422721	0.424611	0.426407	0.428159	0.429921	0.431639	0.433311	0.434938	0.436572	0.437667	0.439811	0.441359	0.442914	0.444476	0.446045	0.447565	0.449092	0.450569	0.45211	0.4536	0.455096	0.456541	0.45805	0.459566
						1	1	2	3	4	5	6	7	8	9	10	11	12	13	14	15	16	17	18	19	20	21	22	23	24	25	26	27	28	29	30	31	32	33	34	35	36	37	38	39	40	41	42	43
2	14	0.48	0.71	0.146	1.409	0	0.325395	0.342558	0.353606	0.361975	0.36884	0.374699	0.379863	0.384522	0.388736	0.392633	0.396275	0.399728	0.402989	0.406058	0.408999	0.411813	0.414498	0.41712	0.419613	0.422042	0.424475	0.426777	0.429015	0.431256	0.433432	0.435544	0.43759	0.439639	0.441006	0.443676	0.445596	0.447518	0.449443	0.45137	0.453231	0.455093	0.456889	0.458756	0.460556	0.462358	0.464093	0.465899	0.467707
						1	1	2	3	4	5	6	7	8	9	10	11	12	13	14	15	16	17	18	19	20	21	22	23	24	25	26	27	28	29	30	31	32	33	34	35	36	37	38	39	40	41	42	43
2	15	0.46	1.01	0.128	0.99	0	0.322828	0.338895	0.349111	0.356785	0.363041	0.368352	0.373013	0.377202	0.380977	0.384457	0.387701	0.390767	0.393657	0.396369	0.398964	0.40144	0.403798	0.406097	0.408278	0.4104	0.412522	0.414526	0.416471	0.418415	0.420301	0.422128	0.423895	0.425663	0.426842	0.429139	0.430789	0.432438	0.434088	0.435737	0.437328	0.438918	0.44045	0.44204	0.443571	0.445102	0.446575	0.448106	0.449637
						1	1	2	3	4	5	6	7	8	9	10	11	12	13	14	15	16	17	18	19	20	21	22	23	24	25	26	27	28	29	30	31	32	33	34	35	36	37	38	39	40	41	42	43
2	16	0.48	-0.86	0.104	-1.163	0	0.385285	0.394509	0.400593	0.40528	0.409178	0.412543	0.415539	0.418267	0.420754	0.423071	0.425253	0.427335	0.429315	0.431189	0.432995	0.434733	0.4364	0.438037	0.4396	0.441132	0.442673	0.444138	0.445568	0.447007	0.448411	0.449778	0.451109	0.452447	0.453344	0.455101	0.45637	0.457646	0.458929	0.460218	0.461468	0.462724	0.46394	0.465208	0.466436	0.46767	0.468862	0.470108	0.47136
						1	1	2	3	4	5	6	7	8	9	10	11	12	13	14	15	16	17	18	19	20	21	22	23	24	25	26	27	28	29	30	31	32	33	34	35	36	37	38	39	40	41	42	43
2	17	0.48	1.01	0.122	0.99	0	0.343586	0.359563	0.369721	0.377352	0.383573	0.388855	0.39349	0.397656	0.40141	0.404871	0.408097	0.411146	0.41402	0.416717	0.419297	0.42176	0.424105	0.426392	0.428561	0.430671	0.432781	0.434774	0.436708	0.438642	0.440518	0.442334	0.444092	0.44585	0.447022	0.449308	0.450948	0.452589	0.454229	0.455869	0.457451	0.459033	0.460556	0.462138	0.463661	0.465183	0.466648	0.468171	0.469693
						1	1	2	3	4	5	6	7	8	9	10	11	12	13	14	15	16	17	18	19	20	21	22	23	24	25	26	27	28	29	30	31	32	33	34	35	36	37	38	39	40	41	42	43
BSA
Sexe	Age	Mediane	L	S	USL		P1	P2	P3	P4	P5	P6	P7	P8	P9	P10	P11	P12	P13	P14	P15	P16	P17	P18	P19	P20	P21	P22	P23	P24	P25	P26	P27	P28	P29	P30	P31	P32	P33	P34	P35	P36	P37	P38	P39	P40	P41	P42	P43
1	12	1.48	-0.6	0.15	-1.66667	0	1.07815	1.11554	1.1404	1.15968	1.17578	1.18974	1.20221	1.2136	1.22401	1.23374	1.24292	1.2517	1.26006	1.268	1.27566	1.28305	1.29015	1.29713	1.3038	1.31036	1.31696	1.32325	1.32939	1.33559	1.34164	1.34754	1.35329	1.35908	1.36296	1.37059	1.3761	1.38165	1.38724	1.39286	1.39832	1.40381	1.40913	1.41469	1.42007	1.42549	1.43073	1.43622	1.44174
						1	1	2	3	4	5	6	7	8	9	10	11	12	13	14	15	16	17	18	19	20	21	22	23	24	25	26	27	28	29	30	31	32	33	34	35	36	37	38	39	40	41	42	43
1	13	1.57	0.07	0.14	14.2857	0	1.12938	1.17419	1.20355	1.22606	1.24471	1.26074	1.27497	1.28789	1.29964	1.31057	1.32082	1.33059	1.33985	1.3486	1.35702	1.36511	1.37285	1.38043	1.38767	1.39474	1.40184	1.40858	1.41516	1.42176	1.42818	1.43443	1.44051	1.44661	1.45069	1.45867	1.46443	1.47021	1.47601	1.48183	1.48747	1.49312	1.49858	1.50428	1.50978	1.5153	1.52062	1.52618	1.53176
						1	1	2	3	4	5	6	7	8	9	10	11	12	13	14	15	16	17	18	19	20	21	22	23	24	25	26	27	28	29	30	31	32	33	34	35	36	37	38	39	40	41	42	43
1	14	1.65	-2.14	0.115	-0.46729	0	1.33545	1.36288	1.38127	1.39562	1.40767	1.41816	1.42758	1.43621	1.44413	1.45156	1.45859	1.46534	1.47179	1.47792	1.48387	1.48961	1.49515	1.50061	1.50585	1.51101	1.51622	1.52119	1.52607	1.53099	1.53581	1.54053	1.54514	1.5498	1.55292	1.55908	1.56355	1.56805	1.5726	1.57719	1.58166	1.58616	1.59054	1.59513	1.59958	1.60408	1.60844	1.61301	1.61763
						1	1	2	3	4	5	6	7	8	9	10	11	12	13	14	15	16	17	18	19	20	21	22	23	24	25	26	27	28	29	30	31	32	33	34	35	36	37	38	39	40	41	42	43
1	15	1.72	-1.17	0.115	-0.854701	0	1.36288	1.39621	1.41835	1.43549	1.44981	1.46221	1.47329	1.4834	1.49264	1.50127	1.50942	1.51721	1.52463	1.53167	1.53847	1.54502	1.55132	1.55751	1.56344	1.56925	1.57511	1.58069	1.58614	1.59164	1.597	1.60224	1.60735	1.61249	1.61594	1.6227	1.6276	1.63253	1.63749	1.64249	1.64733	1.65221	1.65694	1.66188	1.66667	1.67149	1.67615	1.68103	1.68593
						1	1	2	3	4	5	6	7	8	9	10	11	12	13	14	15	16	17	18	19	20	21	22	23	24	25	26	27	28	29	30	31	32	33	34	35	36	37	38	39	40	41	42	43
1	16	1.79	-1.26	0.112	-0.793651	0	1.42894	1.46258	1.48493	1.50224	1.5167	1.52922	1.54041	1.55063	1.55996	1.56869	1.57692	1.58479	1.59229	1.59941	1.60628	1.6129	1.61927	1.62553	1.63152	1.6374	1.64332	1.64896	1.65448	1.66004	1.66547	1.67077	1.67593	1.68113	1.68462	1.69147	1.69642	1.70141	1.70643	1.71149	1.7164	1.72133	1.72612	1.73112	1.73597	1.74085	1.74557	1.75051	1.75548
						1	1	2	3	4	5	6	7	8	9	10	11	12	13	14	15	16	17	18	19	20	21	22	23	24	25	26	27	28	29	30	31	32	33	34	35	36	37	38	39	40	41	42	43
1	17	1.82	-2.75	0.119	-0.363636	0	1.48145	1.50966	1.52868	1.54359	1.55616	1.56714	1.57702	1.5861	1.59445	1.60231	1.60976	1.61693	1.62379	1.63033	1.63669	1.64284	1.64878	1.65465	1.66029	1.66585	1.67148	1.67687	1.68215	1.68751	1.69276	1.6979	1.70294	1.70803	1.71146	1.71821	1.72313	1.72809	1.73311	1.73819	1.74314	1.74814	1.753	1.75811	1.76308	1.76811	1.77299	1.77813	1.78331
						1	1	2	3	4	5	6	7	8	9	10	11	12	13	14	15	16	17	18	19	20	21	22	23	24	25	26	27	28	29	30	31	32	33	34	35	36	37	38	39	40	41	42	43
2	12	1.5	-1.6	0.142	-0.625	0	1.15062	1.18068	1.2009	1.2167	1.22999	1.24157	1.25197	1.26152	1.27029	1.27851	1.28631	1.29379	1.30095	1.30776	1.31437	1.32075	1.32691	1.33298	1.33881	1.34455	1.35035	1.35589	1.36133	1.36682	1.3722	1.37746	1.38261	1.3878	1.39129	1.39817	1.40316	1.4082	1.41328	1.41841	1.42341	1.42845	1.43335	1.43848	1.44347	1.44851	1.45339	1.45852	1.46369
						1	1	2	3	4	5	6	7	8	9	10	11	12	13	14	15	16	17	18	19	20	21	22	23	24	25	26	27	28	29	30	31	32	33	34	35	36	37	38	39	40	41	42	43
2	13	1.52	-0.1	0.132	-10	0	1.12333	1.16322	1.1894	1.2095	1.22617	1.24052	1.25326	1.26484	1.27538	1.28518	1.2944	1.30317	1.3115	1.31937	1.32695	1.33423	1.34121	1.34804	1.35457	1.36095	1.36736	1.37344	1.37938	1.38535	1.39116	1.39681	1.40231	1.40783	1.41152	1.41876	1.42397	1.42921	1.43447	1.43976	1.44487	1.45	1.45497	1.46014	1.46514	1.47016	1.475	1.48006	1.48513
						1	1	2	3	4	5	6	7	8	9	10	11	12	13	14	15	16	17	18	19	20	21	22	23	24	25	26	27	28	29	30	31	32	33	34	35	36	37	38	39	40	41	42	43
2	14	1.59	-1.99	0.131	-0.502513	0	1.25302	1.28177	1.30112	1.31624	1.32897	1.34008	1.35006	1.35922	1.36763	1.37553	1.38302	1.39022	1.3971	1.40365	1.41001	1.41616	1.42209	1.42794	1.43356	1.4391	1.44469	1.45004	1.45529	1.46059	1.46579	1.47088	1.47585	1.48088	1.48426	1.49092	1.49575	1.50063	1.50556	1.51054	1.51539	1.52028	1.52504	1.53003	1.53488	1.53978	1.54453	1.54952	1.55456
						1	1	2	3	4	5	6	7	8	9	10	11	12	13	14	15	16	17	18	19	20	21	22	23	24	25	26	27	28	29	30	31	32	33	34	35	36	37	38	39	40	41	42	43
2	15	1.6	-1.44	0.093	-0.694444	0	1.32537	1.35155	1.36887	1.38225	1.39339	1.40303	1.41163	1.41946	1.42662	1.43329	1.43958	1.44559	1.45131	1.45673	1.46196	1.467	1.47183	1.47659	1.48113	1.48558	1.49007	1.49434	1.49851	1.5027	1.5068	1.5108	1.51469	1.51861	1.52124	1.52639	1.53012	1.53386	1.53763	1.54143	1.5451	1.5488	1.55239	1.55613	1.55976	1.5634	1.56693	1.57061	1.57432
						1	1	2	3	4	5	6	7	8	9	10	11	12	13	14	15	16	17	18	19	20	21	22	23	24	25	26	27	28	29	30	31	32	33	34	35	36	37	38	39	40	41	42	43
2	16	1.65	-0.8	0.108	-1.25	0	1.31241	1.34524	1.36689	1.38358	1.39746	1.40945	1.42012	1.42984	1.4387	1.44696	1.45473	1.46216	1.46921	1.47589	1.48233	1.48852	1.49447	1.5003	1.50588	1.51134	1.51683	1.52206	1.52716	1.53229	1.53729	1.54217	1.54692	1.55169	1.55489	1.56116	1.56568	1.57024	1.57481	1.57941	1.58387	1.58835	1.59269	1.59722	1.6016	1.606	1.61025	1.6147	1.61916
						1	1	2	3	4	5	6	7	8	9	10	11	12	13	14	15	16	17	18	19	20	21	22	23	24	25	26	27	28	29	30	31	32	33	34	35	36	37	38	39	40	41	42	43
2	17	1.66	-0.78	0.126	-1.28205	0	1.27491	1.31138	1.33555	1.35425	1.36984	1.38332	1.39536	1.40634	1.41637	1.42572	1.43455	1.44298	1.45101	1.45861	1.46596	1.47303	1.47982	1.48649	1.49288	1.49913	1.50544	1.51143	1.5173	1.5232	1.52896	1.53458	1.54005	1.54556	1.54925	1.5565	1.56173	1.567	1.57231	1.57764	1.58281	1.58802	1.59306	1.59832	1.60342	1.60854	1.6135	1.61869	1.6239
						1	1	2	3	4	5	6	7	8	9	10	11	12	13	14	15	16	17	18	19	20	21	22	23	24	25	26	27	28	29	30	31	32	33	34	35	36	37	38	39	40	41	42	43
VO2 max
Sexe	Age	Mediane	L	S	USL
1	12	44.6	0.43	0.115	2.236	0	33.9373	35.1015	35.8532	36.4239	36.893	37.2938	37.6476	37.9672	38.2565	38.5243	38.7749	39.0127	39.2374	39.4491	39.6521	39.8465	40.0321	40.2135	40.386	40.5542	40.7229	40.8825	41.0377	41.1933	41.3445	41.4912	41.6335	41.7761	41.8713	42.0572	42.191	42.325	42.4593	42.5938	42.7237	42.8538	42.9794	43.1099	43.2358	43.362	43.4835	43.61	43.7367
						1	1	2	3	4	5	6	7	8	9	10	11	12	13	14	15	16	17	18	19	20	21	22	23	24	25	26	27	28	29	30	31	32	33	34	35	36	37	38	39	40	41	42	43
1	13	43.8	1.06	0.11	0.943	0	32.5018	33.8339	34.6796	35.3142	35.8312	36.2697	36.6544	37	37.3113	37.5981	37.8654	38.118	38.3559	38.5792	38.7927	38.9964	39.1904	39.3794	39.5588	39.7332	39.9076	40.0722	40.232	40.3917	40.5466	40.6965	40.8416	40.9867	41.0834	41.2719	41.4073	41.5425	41.6778	41.8131	41.9434	42.0738	42.1993	42.3296	42.4551	42.5805	42.7011	42.8265	42.9519
						1	1	2	3	4	5	6	7	8	9	10	11	12	13	14	15	16	17	18	19	20	21	22	23	24	25	26	27	28	29	30	31	32	33	34	35	36	37	38	39	40	41	42	43
1	14	44.8	0.54	0.15	1.852	0	30.435	31.9828	32.9856	33.7485	34.3765	34.9139	35.3888	35.8181	36.2071	36.5674	36.9048	37.2251	37.5281	37.8135	38.0875	38.3498	38.6005	38.8456	39.0788	39.3063	39.5344	39.7504	39.9605	40.1712	40.376	40.5748	40.7677	40.9609	41.09	41.3422	41.5238	41.7057	41.8879	42.0706	42.247	42.4238	42.5944	42.7718	42.943	43.1146	43.2798	43.4519	43.6244
						1	1	2	3	4	5	6	7	8	9	10	11	12	13	14	15	16	17	18	19	20	21	22	23	24	25	26	27	28	29	30	31	32	33	34	35	36	37	38	39	40	41	42	43
1	15	43.1	1.09	0.16	0.917	0	26.7468	28.698	29.9328	30.8576	31.6099	32.2473	32.8059	33.3072	33.7584	34.174	34.5609	34.9264	35.2705	35.5932	35.9017	36.1959	36.4759	36.7487	37.0074	37.2589	37.5103	37.7475	37.9776	38.2077	38.4306	38.6464	38.8552	39.0639	39.203	39.474	39.6685	39.8629	40.0572	40.2515	40.4387	40.6258	40.806	40.993	41.173	41.3529	41.5258	41.7056	41.8853
						1	1	2	3	4	5	6	7	8	9	10	11	12	13	14	15	16	17	18	19	20	21	22	23	24	25	26	27	28	29	30	31	32	33	34	35	36	37	38	39	40	41	42	43
1	16	42.8	0.9	0.171	1.111	0	26.1599	28.0616	29.278	30.1953	30.9454	31.5837	32.145	32.6503	33.1065	33.5276	33.9206	34.2926	34.6435	34.9733	35.289	35.5906	35.8781	36.1586	36.425	36.6843	36.9438	37.1891	37.4273	37.6657	37.8969	38.1211	38.3382	38.5554	38.7003	38.9829	39.186	39.3891	39.5924	39.7958	39.992	40.1883	40.3774	40.5739	40.7632	40.9526	41.1348	41.3243	41.514
						1	1	2	3	4	5	6	7	8	9	10	11	12	13	14	15	16	17	18	19	20	21	22	23	24	25	26	27	28	29	30	31	32	33	34	35	36	37	38	39	40	41	42	43
1	17	41.6	0.9	0.181	1.111	0	24.5071	26.457	27.7048	28.6462	29.4161	30.0713	30.6477	31.1666	31.6351	32.0676	32.4713	32.8535	33.214	33.5528	33.8771	34.1871	34.4825	34.7708	35.0445	35.3111	35.5778	35.8299	36.0748	36.3198	36.5575	36.788	37.0112	37.2345	37.3834	37.6741	37.8829	38.0918	38.3008	38.5099	38.7117	38.9136	39.108	39.3101	39.5048	39.6996	39.887	40.082	40.277
						1	1	2	3	4	5	6	7	8	9	10	11	12	13	14	15	16	17	18	19	20	21	22	23	24	25	26	27	28	29	30	31	32	33	34	35	36	37	38	39	40	41	42	43
2	12	41.9	-0.96	0.105	-1.042	0	33.643	34.4397	34.9659	35.3718	35.7096	36.0015	36.2616	36.4985	36.7147	36.9162	37.106	37.2872	37.4595	37.6228	37.7802	37.9317	38.0771	38.2199	38.3564	38.4901	38.6247	38.7527	38.8777	39.0035	39.1263	39.2459	39.3624	39.4796	39.558	39.712	39.8232	39.935	40.0475	40.1606	40.2702	40.3805	40.4872	40.5986	40.7064	40.8148	40.9196	41.0291	41.1392
						1	1	2	3	4	5	6	7	8	9	10	11	12	13	14	15	16	17	18	19	20	21	22	23	24	25	26	27	28	29	30	31	32	33	34	35	36	37	38	39	40	41	42	43
2	13	39.3	-1.6	0.119	-0.625	0	31.2518	31.974	32.4565	32.8318	33.1462	33.4195	33.6642	33.8881	34.0933	34.2854	34.467	34.6411	34.8072	34.965	35.1177	35.2651	35.407	35.5468	35.6807	35.8123	35.9452	36.0718	36.1959	36.321	36.4435	36.5632	36.6799	36.7977	36.8767	37.0322	37.1448	37.2583	37.3728	37.4881	37.6003	37.7133	37.8229	37.9377	38.049	38.1612	38.2699	38.3839	38.4987
						1	1	2	3	4	5	6	7	8	9	10	11	12	13	14	15	16	17	18	19	20	21	22	23	24	25	26	27	28	29	30	31	32	33	34	35	36	37	38	39	40	41	42	43
2	14	37.1	-0.7	0.115	-1.429	0	29.0307	29.8133	30.3299	30.7282	31.0596	31.3458	31.6007	31.8328	32.0446	32.2419	32.4277	32.6051	32.7737	32.9334	33.0873	33.2355	33.3776	33.5171	33.6504	33.781	33.9125	34.0374	34.1594	34.2822	34.402	34.5187	34.6323	34.7465	34.823	34.973	35.0813	35.1903	35.2998	35.4099	35.5166	35.6239	35.7277	35.8361	35.941	36.0464	36.1482	36.2546	36.3616
						1	1	2	3	4	5	6	7	8	9	10	11	12	13	14	15	16	17	18	19	20	21	22	23	24	25	26	27	28	29	30	31	32	33	34	35	36	37	38	39	40	41	42	43
2	15	37.9	0.3	0.145	3.333	0	26.56	27.7434	28.5149	29.1045	29.5915	30.0094	30.3797	30.7151	31.0198	31.3024	31.5676	31.8197	32.0585	32.2839	32.5005	32.7082	32.9069	33.1014	33.2867	33.4677	33.6494	33.8216	33.9893	34.1577	34.3214	34.4806	34.6351	34.7901	34.8938	35.0964	35.2424	35.3889	35.5357	35.683	35.8255	35.9683	36.1062	36.2498	36.3885	36.5275	36.6616	36.8014	36.9415
						1	1	2	3	4	5	6	7	8	9	10	11	12	13	14	15	16	17	18	19	20	21	22	23	24	25	26	27	28	29	30	31	32	33	34	35	36	37	38	39	40	41	42	43
2	16	36.6	-0.4	0.167	-2.5	0	25.5077	26.5388	27.2252	27.7575	28.2023	28.5879	28.9325	29.2471	29.5348	29.8036	30.0573	30.2999	30.531	30.7502	30.962	31.166	31.3621	31.555	31.7395	31.9204	32.1028	32.2765	32.4462	32.6173	32.7843	32.9473	33.1061	33.266	33.3732	33.5836	33.7358	33.889	34.0431	34.1982	34.3488	34.5002	34.647	34.8003	34.9488	35.0982	35.2427	35.3939	35.546
						1	1	2	3	4	5	6	7	8	9	10	11	12	13	14	15	16	17	18	19	20	21	22	23	24	25	26	27	28	29	30	31	32	33	34	35	36	37	38	39	40	41	42	43
2	17	34.4	-0.7	0.162	-1.429	0	24.6193	25.5041	26.0955	26.5553	26.9406	27.2752	27.5748	27.8489	28.0999	28.3348	28.5568	28.7693	28.9721	29.1647	29.351	29.5307	29.7035	29.8738	30.0368	30.1969	30.3584	30.5123	30.663	30.8149	30.9635	31.1086	31.2501	31.3927	31.4883	31.6763	31.8125	31.9497	32.0878	32.227	32.3622	32.4984	32.6304	32.7685	32.9024	33.0372	33.1678	33.3045	33.4421
						1	1	2	3	4	5	6	7	8	9	10	11	12	13	14	15	16	17	18	19	20	21	22	23	24	25	26	27	28	29	30	31	32	33	34	35	36	37	38	39	40	41	42	43
Palier
Sexe	Age	Mediane	L	S	USL
1	12	5.13	0.69	0.405	1.449	0	1.12065	1.48986	1.74097	1.93744	2.10238	2.24565	2.3738	2.49083	2.59781	2.69765	2.79177	2.88167	2.96719	3.04817	3.12626	3.20137	3.27341	3.34413	3.41165	3.47775	3.54424	3.60739	3.66902	3.73097	3.79134	3.85012	3.90727	3.96467	4.00309	4.07832	4.13261	4.18711	4.24184	4.29678	4.34997	4.40336	4.45497	4.50876	4.56074	4.61291	4.66324	4.71577	4.76848
						1	1	2	3	4	5	6	7	8	9	10	11	12	13	14	15	16	17	18	19	20	21	22	23	24	25	26	27	28	29	30	31	32	33	34	35	36	37	38	39	40	41	42	43
1	13	5.5	1	0.351	1	0	1.00966	1.53475	1.86873	2.11969	2.32433	2.49807	2.65058	2.78765	2.9112	3.0251	3.13128	3.23166	3.32626	3.41506	3.5	3.58108	3.6583	3.73359	3.80502	3.87452	3.94402	4.00965	4.07336	4.13707	4.19884	4.25869	4.3166	4.37452	4.41313	4.48842	4.54247	4.59653	4.65058	4.70463	4.75676	4.80888	4.85907	4.9112	4.96139	5.01158	5.05985	5.11004	5.16023
						1	1	2	3	4	5	6	7	8	9	10	11	12	13	14	15	16	17	18	19	20	21	22	23	24	25	26	27	28	29	30	31	32	33	34	35	36	37	38	39	40	41	42	43
1	14	6.18	0.66	0.397	1.667	0	1.28913	1.70471	1.99268	2.22075	2.41397	2.58304	2.73521	2.87492	3.00323	3.1235	3.23731	3.3464	3.45052	3.54942	3.64507	3.73731	3.82602	3.91331	3.99685	4.07881	4.16144	4.24008	4.31697	4.39441	4.47003	4.54378	4.61561	4.68789	4.73632	4.83134	4.90003	4.9691	5.03856	5.10841	5.17612	5.24419	5.31008	5.37884	5.4454	5.51228	5.57689	5.64441	5.71226
						1	1	2	3	4	5	6	7	8	9	10	11	12	13	14	15	16	17	18	19	20	21	22	23	24	25	26	27	28	29	30	31	32	33	34	35	36	37	38	39	40	41	42	43
1	15	6	1	0.4	1	0	0.4176	1.0704	1.4856	1.7976	2.052	2.268	2.4576	2.628	2.7816	2.9232	3.0552	3.18	3.2976	3.408	3.5136	3.6144	3.7104	3.804	3.8928	3.9792	4.0656	4.1472	4.2264	4.3056	4.3824	4.4568	4.5288	4.6008	4.6488	4.7424	4.8096	4.8768	4.944	5.0112	5.076	5.1408	5.2032	5.268	5.3304	5.3928	5.4528	5.5152	5.5776
						1	1	2	3	4	5	6	7	8	9	10	11	12	13	14	15	16	17	18	19	20	21	22	23	24	25	26	27	28	29	30	31	32	33	34	35	36	37	38	39	40	41	42	43
1	16	6.57	0.86	0.378	1.163	0	1.27297	1.82425	2.18806	2.46723	2.69822	2.89655	3.07223	3.23133	3.3757	3.50956	3.63499	3.75414	3.8669	3.97318	4.07522	4.17295	4.26633	4.35765	4.44454	4.5293	4.61429	4.69476	4.77305	4.85152	4.92778	5.00182	5.07361	5.14555	5.19358	5.28744	5.35496	5.4226	5.49037	5.55825	5.62381	5.68949	5.75283	5.81871	5.88225	5.94588	6.00716	6.07099	6.1349
						1	1	2	3	4	5	6	7	8	9	10	11	12	13	14	15	16	17	18	19	20	21	22	23	24	25	26	27	28	29	30	31	32	33	34	35	36	37	38	39	40	41	42	43
1	17	6.59	0.81	0.372	1.235	0	1.48447	2.00195	2.3454	2.61003	2.82968	3.01876	3.18662	3.33893	3.47737	3.60594	3.72657	3.84132	3.95004	4.05263	4.15123	4.24576	4.33616	4.42465	4.50891	4.59119	4.67375	4.75197	4.82813	4.90452	4.97882	5.05099	5.12102	5.19123	5.23814	5.32985	5.39587	5.46205	5.52838	5.59487	5.65912	5.72351	5.78565	5.85031	5.91271	5.97523	6.03546	6.09823	6.16112
						1	1	2	3	4	5	6	7	8	9	10	11	12	13	14	15	16	17	18	19	20	21	22	23	24	25	26	27	28	29	30	31	32	33	34	35	36	37	38	39	40	41	42	43
2	12	3.74	0.48	0.449	2.083	0	0.877954	1.10665	1.26646	1.39394	1.5026	1.59819	1.68462	1.76432	1.83781	1.90694	1.97257	2.03569	2.09612	2.15368	2.2095	2.26347	2.31551	2.36683	2.41607	2.46448	2.51339	2.56004	2.60575	2.65187	2.697	2.7411	2.78413	2.82751	2.85662	2.91384	2.95528	2.99703	3.03908	3.08143	3.12256	3.16398	3.20413	3.2461	3.28679	3.32774	3.36736	3.40883	3.45056
						1	1	2	3	4	5	6	7	8	9	10	11	12	13	14	15	16	17	18	19	20	21	22	23	24	25	26	27	28	29	30	31	32	33	34	35	36	37	38	39	40	41	42	43
2	13	3.81	0.31	0.484	3.226	0	0.954008	1.16075	1.3072	1.4253	1.52689	1.61698	1.69902	1.77517	1.8458	1.9126	1.97637	2.03799	2.09725	2.15396	2.20919	2.26281	2.3147	2.36609	2.41556	2.46437	2.51386	2.56123	2.60779	2.65493	2.70119	2.74655	2.79093	2.83581	2.866	2.92552	2.96877	3.01246	3.05659	3.10117	3.14458	3.1884	3.231	3.27565	3.31905	3.36284	3.40532	3.44989	3.49487
						1	1	2	3	4	5	6	7	8	9	10	11	12	13	14	15	16	17	18	19	20	21	22	23	24	25	26	27	28	29	30	31	32	33	34	35	36	37	38	39	40	41	42	43
2	14	3.15	0.62	0.465	1.613	0	0.525326	0.741338	0.892975	1.01385	1.11666	1.20689	1.28827	1.36312	1.43196	1.49655	1.55773	1.61643	1.6725	1.72579	1.77736	1.82712	1.87499	1.92212	1.96724	2.01152	2.05618	2.0987	2.14028	2.18217	2.22308	2.263	2.30188	2.34101	2.36724	2.4187	2.4559	2.49332	2.53096	2.56881	2.60551	2.64241	2.67812	2.71541	2.75149	2.78776	2.8228	2.85942	2.89622
						1	1	2	3	4	5	6	7	8	9	10	11	12	13	14	15	16	17	18	19	20	21	22	23	24	25	26	27	28	29	30	31	32	33	34	35	36	37	38	39	40	41	42	43
2	15	4.16	0.63	0.429	1.587	0	0.863661	1.15036	1.34807	1.50414	1.63603	1.75119	1.85464	1.94948	2.03646	2.11789	2.19485	2.26854	2.3388	2.40548	2.46991	2.53199	2.59164	2.6503	2.7064	2.76139	2.8168	2.8695	2.92099	2.97282	3.02341	3.07271	3.1207	3.16897	3.2013	3.26469	3.31048	3.35651	3.40278	3.44928	3.49434	3.53961	3.58341	3.62911	3.67332	3.71772	3.7606	3.80539	3.85038
						1	1	2	3	4	5	6	7	8	9	10	11	12	13	14	15	16	17	18	19	20	21	22	23	24	25	26	27	28	29	30	31	32	33	34	35	36	37	38	39	40	41	42	43
2	16	4.3	0.37	0.472	2.702	0	1.05152	1.29458	1.46606	1.60387	1.72207	1.82662	1.92161	2.00959	2.09103	2.16792	2.24118	2.31186	2.37974	2.44459	2.50765	2.56879	2.62788	2.68631	2.7425	2.79787	2.85395	2.90755	2.96018	3.0134	3.06559	3.11668	3.16663	3.21709	3.251	3.31778	3.36625	3.41517	3.46453	3.51434	3.5628	3.61167	3.65913	3.70883	3.75709	3.80575	3.8529	3.90233	3.95216
						1	1	2	3	4	5	6	7	8	9	10	11	12	13	14	15	16	17	18	19	20	21	22	23	24	25	26	27	28	29	30	31	32	33	34	35	36	37	38	39	40	41	42	43
2	17	4.18	0.61	0.46	1.639	0	0.738655	1.02291	1.22196	1.38046	1.51522	1.63344	1.74004	1.83808	1.92823	2.01283	2.09296	2.16983	2.24326	2.31305	2.38059	2.44576	2.50847	2.5702	2.62931	2.68732	2.74582	2.80152	2.856	2.91089	2.96451	3.01681	3.06776	3.11904	3.15342	3.22087	3.26964	3.31869	3.36803	3.41765	3.46577	3.51415	3.56098	3.60987	3.6572	3.70476	3.75072	3.79876	3.84703
						1	1	2	3	4	5	6	7	8	9	10	11	12	13	14	15	16	17	18	19	20	21	22	23	24	25	26	27	28	29	30	31	32	33	34	35	36	37	38	39	40	41	42	43
[truncated: 56 more columns]
